# Supplementary material for: Phase Separation Phenomena in Lightly Cu-Doped A-Site-Ordered Quadruple Perovskite NdMn7O12
Source: Molecules. 2025 Nov 26;30(23):4561. doi: 10.3390/molecules30234561 (PMC12692892; doi:10.3390/molecules30234561)
Supplement: Supplementary file 1 [file molecules-30-04561-s001.zip]

Archive with 1 entries (1 files):
- molecules-3984411-supplementary.pdf
